# Supplementary material for: Modulated stimuli demonstrate asymmetric interactions between hearing and vision
Source: Sci Rep. 2019 May 20;9:7605. doi: 10.1038/s41598-019-44079-5 (PMC6527605; doi:10.1038/s41598-019-44079-5)
Supplement: Supplementary file 4 — Dataset 1 [file 41598_2019_44079_MOESM4_ESM.xlsx]

## Sheet: notes
Description of the worksheets
Expt1	Auditory discrimination
Expt2	Auditory discrimination (Sync/Async)
Expt3	Visual discrimination - less AV discrepancy			36 (pedestal), 40, 44, 48, 52% (so maximum depth difference matches maximum depth difference in Expts1&2)
prop diff	proportion different
dprime	d prime
param est	parameter estimates (mu and sigma) of the psychometric fit; red text = no good fit so averaged across remaining conditions
	Used SIG_rescaled in final analyses
Description of the columns
		Modulation depth difference (%)							Modulation depth difference (%)
prop diff	Cond	Expt1	Expt3				dprime	Cond	Expt1	Expt3				param est	Cond	Expt1/Expt3
SUB	subject number	--	--				SUB	subject number	--	--				SUBJ	subject number (only good performer)
GRP	performer type	--	--				GRP	performer type	--	--				A75T/V75T	Auditory/Visual-Only	75% threshold (in modulation depth difference %)
A0/V0	Auditory/Visual-Only	0	0				A1/V1	Auditory/Visual-Only	8	4				AMU/VMU		mu (mean)
A1/V1		8	4				A2/V2		16	8				ASIG/VSIG		sigma (variance)
A2/V2		16	8				A3/V3		24	12				SH75T	Sync-High	75% threshold
A3/V3		24	12				A4/V4		32	16				SHMU		mu
A4/V4		32	16				SH1	Sync-High	8	4				SHSIG		sigma
SH0	Sync-High	0	0				SH2		16	8				SL75T	Sync-Low	75% threshold
SH1		8	4				SH3		24	12				SLMU		mu
SH2		16	8				SH4		32	16				SLSIG		sigma
SH3		24	12				SL1	Sync-Low	8	4				SIG_rescaled	Auditory/Visual-Only	Rescaled to unitless measure (for comparison across experiments)
SH4		32	16				SL2		16	8
SL0	Sync-Low	0	0				SL3		24	12
SL1		8	4				SL4		32	16
SL2		16	8
SL3		24	12
SL4		32	16
prop diff	Cond	Expt2 modulation depth difference (%)					dprime	Cond	Expt2 modulation depth difference (%)					param est	Cond	Expt2
SUB	subject number	--					SUB	subject number	--					SUBJ	subject number (only good performer)
GRP	performer type	--					GRP	performer type	--					A75T	Auditory-Only	75% threshold (in modulation depth difference %)
A0	Auditory-Only	0					A1	Auditory-Only	8					MU		mu
A1		8					A2		16					SIG		sigma
A2		16					A3		24					SH75T	Sync-High	75% threshold
A3		24					A4		32					MU		mu
A4		32					SH1	Sync-High	8					SIG		sigma
SH0	Sync-High	0					SH2		16					AH75T	Aync-High	75% threshold
SH1		8					SH3		24					MU		mu
SH2		16					SH4		32					SIG		sigma
SH3		24					AH1	Aync-High	8					SL75T	Sync-Low	75% threshold
SH4		32					AH2		16					MU		mu
AH0	Aync-High	0					AH3		24					SIG		sigma
AH1		8					AH4		32					AL75T	Async-Low	75% threshold
AH2		16					SH1	Sync-Low	8					MU		mu
AH3		24					SH2		16					SIG		sigma
AH4		32					SH3		24					SIG_rescaled	Auditory/Visual-Only	Rescaled to unitless measure (for comparison across experiments)
SL0	Sync-Low	0					SH4		32
SL1		8					AL1	Async-Low	8
SL2		16					AL2		16
SL3		24					AL3		24
SL4		32					AL4		32
AL0	Async-Low	0
AL1		8
AL2		16
AL3		24
AL4		32

## Sheet: Expt1 prop diff
SUB	GRP	A0	A1	A2	A3	A4	SH0	SH1	SH2	SH3	SH4	SL0	SL1	SL2	SL3	SL4
1	good	0	0.19	0.44	0.75	0.88	0.22	0.44	0.63	0.94	0.88	0.22	0.38	0.31	0.19	0.5
3	good	0.13	0.25	0.38	0.5	0.75	0.25	0.38	0.13	0.69	0.94	0.25	0.06	0.13	0.25	0.31
7	good	0.38	0.38	0.69	0.88	1	0.25	0.81	0.88	1	0.88	0.25	0.13	0.38	0.38	0.69
9	good	0	0.25	0.69	0.75	0.94	0.03	0.13	0.75	0.88	1	0.03	0	0.19	0.44	0.81
15	good	0.25	0.38	0.69	0.75	0.81	0.25	0.69	0.69	0.75	0.88	0.25	0.44	0.38	0.5	0.63
16	good	0.31	0.13	0.5	0.69	0.88	0.41	0.63	0.69	0.75	1	0.41	0.25	0.44	0.44	0.75
17	good	0.19	0.25	0.56	0.81	0.81	0.35	0.44	0.75	0.88	0.88	0.35	0.31	0.19	0.5	0.63
19	good	0.5	0.69	0.69	0.88	0.94	0.41	0.63	0.5	0.81	0.94	0.41	0.19	0.13	0.25	0.31
21	good	0.25	0.19	0.38	0.81	0.81	0.19	0.56	0.81	0.69	1	0.19	0.5	0.5	0.44	0.56
24	good	0.13	0.31	0.63	0.69	0.94	0.31	0.69	0.56	0.81	0.75	0.31	0.44	0.38	0.56	0.75
26	good	0.19	0.31	0.63	0.81	1	0.22	0.38	0.56	0.94	0.94	0.22	0.25	0.38	0.75	0.81
29	good	0	0.19	0.43	0.74	0.81	0.1	0.38	0.5	0.88	0.81	0.1	0.06	0.25	0.31	0.44
2	poor	0.38	0.25	0.31	0.44	0.69	0.28	0.31	0.38	0.44	0.81	0.28	0.44	0.06	0.44	0.56
4	poor	0.29	0.19	0.44	0.5	0.57	0.22	0.44	0.63	0.75	0.75	0.22	0.19	0.19	0.63	0.56
5	poor	0.31	0.63	0.31	0.75	0.63	0.35	0.13	0.75	0.75	0.88	0.35	0.19	0.19	0.31	0.38
6	poor	0.06	0	0	0.25	0.06	0.5	0.56	0.5	0.44	0.75	0.5	0.44	0.44	0.44	0.5
8	poor	0.63	0.5	0.44	0.69	1	0.5	0.94	0.94	0.94	0.94	0.5	0.44	0.19	0.38	0.63
10	poor	0.38	0.5	0.31	0.5	0.69	0.41	0.63	0.63	0.69	0.63	0.41	0.25	0.25	0.25	0.5
11	poor	0.19	0.13	0.31	0.38	0.31	0.26	0.13	0.31	0.44	0.63	0.26	0.31	0.31	0.44	0.38
12	poor	0.13	0.19	0.5	0.44	0.5	0.16	0.31	0.25	0.44	0.56	0.16	0.19	0.06	0.19	0.25
13	poor	0.44	0.63	0.5	0.63	0.69	0.25	0.56	0.5	0.88	0.44	0.25	0.19	0.44	0.31	0.69
14	poor	0	0.13	0	0.06	0.06	0.29	0.38	0.19	0.44	0.25	0.29	0.25	0	0.13	0.13
18	poor	0.38	0.5	0.38	0.56	0.44	0.28	0.63	0.25	0.63	0.75	0.28	0.38	0.19	0.44	0.75
20	poor	0.19	0.31	0.31	0.56	0.63	0.13	0.13	0.38	0.63	0.81	0.13	0.13	0.13	0.19	0.56
22	poor	0.38	0.19	0.44	0.44	0.56	0.28	0.38	0.69	0.44	0.69	0.28	0.19	0.19	0.44	0.44
23	poor	0.38	0.19	0.94	0.5	0.56	0.57	0.5	0.44	0.5	0.56	0.57	0.56	0.44	0.63	0.31
25	poor	0.25	0.31	0.5	0.31	0.69	0.38	0.38	0.44	0.56	0.5	0.38	0.38	0.44	0.31	0.31
27	poor	0.69	0.44	0.75	0.81	0.69	0.38	0.5	0.69	0.5	0.81	0.38	0.5	0.69	0.56	0.69
28	poor	0.5	0.19	0.31	0.38	0.56	0.32	0.19	0.44	0.5	0.81	0.32	0	0.38	0.75	0.75

## Sheet: Expt1 dprime
SUB	GRP	A1	A2	A3	A4	SH1	SH2	SH3	SH4	SL1	SL2	SL3	SL4
1	good	1.276	2.003	2.828	3.329	0.621	1.104	2.327	1.947	0.467	0.276	-0.106	0.772
3	good	0.452	0.821	1.126	1.801	0.369	-0.452	1.17	2.229	-0.88	-0.452	0	0.179
7	good	0	0.801	1.48	2.168	1.552	1.849	2.537	1.849	-0.452	0.369	0.369	1.17
9	good	1.479	2.65	2.828	3.709	0.754	2.555	3.056	3.744	0.018	1.003	1.73	2.759
15	good	0.369	1.17	1.349	1.552	1.17	1.17	1.349	1.849	0.524	0.369	0.674	1.006
16	good	-0.631	0.496	0.992	1.671	0.559	0.723	0.902	2.09	-0.447	0.077	0.077	0.902
17	good	0.203	1.029	1.756	1.756	0.234	1.06	1.56	1.56	-0.111	-0.493	0.385	0.717
19	good	0.496	0.496	1.175	1.555	0.559	0.228	1.105	1.782	-0.65	-0.899	-0.447	-0.268
21	good	-0.203	0.369	1.552	1.552	1.029	1.756	1.374	2.741	0.878	0.878	0.727	1.029
24	good	0.631	1.458	1.622	2.681	0.992	0.647	1.374	1.17	0.345	0.19	0.647	1.17
26	good	0.382	1.21	1.756	2.741	0.467	0.923	2.327	2.327	0.098	0.467	1.447	1.65
29	good	1.276	1.978	2.797	3.032	0.976	1.282	2.457	2.159	-0.273	0.607	0.786	1.131
2	poor	-0.369	-0.19	0.155	0.801	0.087	0.277	0.432	1.461	0.432	-0.972	0.432	0.734
4	poor	-0.325	0.402	0.553	0.73	0.621	1.104	1.447	1.447	-0.106	-0.106	1.104	0.923
5	poor	0.828	0	1.17	0.828	-0.741	1.06	1.06	1.56	-0.493	-0.493	-0.111	0.08
6	poor	-0.308	-0.308	0.88	0	0.151	0	-0.151	0.674	-0.151	-0.151	-0.151	0
8	poor	-0.332	-0.483	0.164	1.531	1.555	1.555	1.555	1.555	-0.151	-0.878	-0.305	0.332
10	poor	0.305	-0.19	0.305	0.801	0.559	0.559	0.723	0.559	-0.447	-0.447	-0.447	0.228
11	poor	-0.248	0.382	0.572	0.382	-0.483	0.147	0.492	0.975	0.147	0.147	0.492	0.338
12	poor	0.248	1.126	0.975	1.126	0.499	0.32	0.843	1.145	0.117	-0.56	0.117	0.32
13	poor	0.483	0.151	0.483	0.647	0.825	0.674	1.849	0.524	-0.203	0.524	0.179	1.17
14	poor	1.027	0.291	0.599	0.599	0.248	-0.325	0.402	-0.121	-0.121	-1.309	-0.573	-0.573
18	poor	0.305	0	0.456	0.155	0.915	-0.092	0.915	1.257	0.277	-0.295	0.432	1.257
20	poor	0.382	0.382	1.029	1.21	0	0.821	1.458	2.004	0	0	0.248	1.277
22	poor	-0.572	0.155	0.155	0.456	0.277	1.079	0.432	1.079	-0.295	-0.295	0.432	0.432
23	poor	-0.572	1.86	0.305	0.456	-0.176	-0.327	-0.176	-0.025	-0.025	-0.327	0.155	-0.672
25	poor	0.179	0.674	0.179	1.17	0	0.155	0.456	0.305	0	0.155	-0.19	-0.19
27	poor	-0.647	0.179	0.382	0	0.305	0.801	0.305	1.183	0.305	0.801	0.456	0.801
28	poor	-0.878	-0.496	-0.305	0.151	-0.41	0.317	0.468	1.346	-1.395	0.162	1.142	1.142

## Sheet: Expt1 param est
SUB	GRP	A75T	AMU	ASIG	SH75T	SHMU	SHSIG	SL75T	SLMU	SLSIG	SIG_rescaled
1	good	24.6	17.6004	10.376	18.94	10.1825	12.9903	100	51.5398	74.9825	0.820295
3	good	34.28	21.6519	18.7207	29	18.4049	15.708	31.64	66.7968	58.8507	1.48
7	good	18.5	8.4096	14.9567	7.35	3.5796	5.5923	40.96	25.3471	23.1543	1.18243
9	good	20.52	13.9804	9.6963	16.31	13.06	4.8173	30.69	24.7625	8.7948	0.76656
15	good	23.78	11.492	18.2254	19.75	6.5741	19.5364	47.45	21.9787	37.7637	1.44084
16	good	26.99	16.5588	15.4605	18.08	3.9516	20.9478	43.45	20.1959	34.4822	1.22226
17	good	24.35	14.6824	14.3289	18.35	7.5368	16.0343	51.97	26.7029	37.4603	1.1328
19	good	15.06	-0.4567	23.0099	21.57	5.6449	23.6145	18.315	1264.16	1921.35	1.81909
21	good	26.83	17.0389	14.5188	17.75	8.3269	13.9686	55.13	23.3927	47.0608	1.14781
24	good	23.15	14.0738	13.4553	24.96	6.1517	27.8821	38.02	17.1886	30.8837	1.06373
26	good	20.54	12.5275	11.8791	19.84	11.5268	12.3194	28.01	17.2434	15.9635	0.939125
29	good	26.01	18.2454	11.5053	22.9	13.9727	13.2391	51.37	35.3749	23.7114	0.909574

## Sheet: Expt2 prop diff
SUB	GRP	A0	A1	A2	A3	A4	SH0	SH1	SH2	SH3	SH4	AH0	AH1	AH2	AH3	AH4	SL0	SL1	SL2	SL3	SL4	AL0	AL1	AL2	AL3	AL4
3	good	0.063	0.188	0.313	0.5	0.75	0.188	0.438	0.688	0.688	0.75	0.25	0.375	0.5	0.5	0.625	0.188	0.063	0.188	0.125	0.188	0.25	0.25	0.5	0.813	0.688
4	good	0.063	0.25	0.375	0.563	0.875	0.281	0.563	0.875	1	0.938	0.063	0.063	0.625	0.938	1	0.281	0.188	0.188	0.5	0.438	0.063	0.188	0.375	0.875	0.75
5	good	0.25	0.313	0.438	0.75	0.875	0.125	0	0.25	0.313	0.688	0.031	0	0.25	0.375	0.75	0.125	0	0.313	0.25	0.688	0.031	0.063	0.375	0.438	0.563
7	good	0	0.25	0.75	0.5	0.875	0.438	0.75	0.625	0.75	0.75	0.125	0.625	0.75	0.75	0.875	0.438	0.375	0.625	0.625	0.625	0.125	0.375	0.625	0.875	0.75
9	good	0.25	0.313	0.25	0.813	0.938	0.375	0.875	0.563	0.563	0.875	0.156	0.438	0.188	0.625	0.688	0.375	0.25	0.375	0.25	0.25	0.156	0.313	0.25	0.563	0.563
10	good	0.125	0.313	0.375	0.625	0.813	0.094	0.5	0.563	0.813	0.938	0.063	0.25	0.563	0.438	0.938	0.094	0.125	0.313	0.5	0.813	0.063	0.25	0.313	0.5	0.75
12	good	0.125	0.375	0.625	0.875	0.75	0.094	0.438	0.5	0.688	0.688	0.125	0.188	0.563	0.688	0.813	0.094	0.188	0.563	0.75	0.813	0.125	0.188	0.5	0.625	0.938
14	good	0.125	0.25	0.625	0.813	0.938	0.063	0.313	0.438	0.75	1	0.063	0.125	0.375	0.5	0.938	0.063	0.188	0.063	0.375	0.313	0.063	0.25	0.188	0.375	0.813
15	good	0.063	0.188	0.313	0.563	0.625	0.219	0.5	0.375	0.625	0.688	0.188	0.25	0.313	0.375	0.563	0.219	0.125	0.188	0.438	0.438	0.188	0.125	0.438	0.75	0.625
17	good	0.063	0.375	0.938	0.875	0.938	0.156	0.313	0.813	1	1	0.125	0.25	0.438	0.875	0.875	0.156	0.125	0.313	0.813	0.875	0.125	0.188	0.375	0.938	1
18	good	0	0.25	0.688	0.938	1	0.063	0.25	0.75	1	1	0.031	0.25	0.563	1	1	0.063	0.063	0.375	0.75	1	0.031	0.063	0.5	1	1
19	good	0.25	0.313	0.625	0.938	1	0.313	0.438	0.875	0.875	0.938	0.125	0.438	0.313	0.625	0.75	0.313	0.188	0.188	0.563	0.625	0.125	0.313	0.438	0.813	0.938
20	good	0.063	0.25	0.438	0.625	0.75	0	0.313	0.625	0.938	1	0.063	0.188	0.375	0.813	0.938	0	0	0.063	0.25	0.75	0.063	0.125	0.25	0.625	0.875
22	good	0.188	0.313	0.5	0.625	0.813	0.313	0.75	0.688	0.688	1	0.094	0.438	0.563	0.688	0.625	0.313	0.375	0.313	0.25	0.25	0.094	0.125	0.375	0.813	0.688
24	good	0.188	0.375	0.375	0.813	1	0.344	0.438	0.625	0.813	0.688	0.281	0.375	0.375	0.438	0.75	0.344	0.188	0.25	0.5	0.438	0.281	0.125	0.375	0.688	0.688
28	good	0.063	0.188	0.25	0.438	0.5	0.281	0.313	0.375	0.5	0.438	0.281	0.375	0.438	0.313	0.313	0.281	0.25	0.25	0.25	0.563	0.281	0.125	0.375	0.25	0.5
31	good	0.188	0.313	0.563	0.375	0.75	0.469	0.375	0.625	0.625	0.813	0.281	0.313	0.438	0.438	0.25	0.469	0.375	0.375	0.188	0.25	0.281	0.188	0.313	0.438	0.688
32	good	0.063	0.313	0.375	0.563	0.563	0.188	0.313	0.563	0.5	0.688	0.094	0.25	0.313	0.688	0.625	0.188	0.125	0.5	0.25	0.5	0.094	0.313	0.438	0.688	0.563
34	good	0.125	0.188	0.313	0.625	0.938	0.219	0.313	0.438	0.75	0.625	0.344	0.563	0.5	0.438	0.563	0.219	0.375	0.5	0.438	0.75	0.344	0.313	0.563	0.5	0.563
2	poor	0.063	0.188	0.25	0.313	0.313	0.156	0.563	0.688	0.75	0.813	0.094	0.125	0.25	0.375	0.688	0.156	0.25	0.125	0.125	0.25	0.094	0.125	0.25	0.375	0.813
6	poor	0.125	0.125	0.188	0.188	0.125	0.143	0.067	0.375	0.357	0.357	0.129	0.333	0.2	0.231	0.267	0.143	0	0.077	0.5	0.143	0.129	0.133	0.133	0.4	0.1
8	poor	0.125	0.25	0.25	0.75	0.5	0.5	0.625	0.75	1	0.875	0.375	0.75	0.625	0.75	0.75	0.5	0.5	0.5	0.375	0	0.375	0	0.375	0.375	0.25
11	poor	0.375	0.188	0.438	0.438	0.5	0.25	0.25	0.188	0.375	0.25	0.188	0	0.375	0.125	0.188	0.25	0.25	0.313	0.125	0.563	0.188	0.375	0.25	0.313	0.375
13	poor	0.188	0	0	0	0.063	0	0	0	0	0	0.031	0	0	0	0	0	0	0	0	0	0.031	0	0	0	0
16	poor	0.25	0.25	0.563	0.375	0.375	0.281	0.438	0.625	0.75	0.625	0.25	0.188	0.188	0.313	0.375	0.281	0.25	0.25	0.5	0.438	0.25	0.188	0.25	0.313	0.375
21	poor	0.438	0.063	0.438	0.563	0.688	0.219	0.625	0.813	0.875	0.875	0.281	0.5	0.625	0.688	0.938	0.219	0.438	0.438	0.563	0.688	0.281	0.313	0.625	0.688	0.938
23	poor	0.25	0.438	0.5	0.563	0.438	0.313	0.438	0.313	0.625	0.625	0.156	0.188	0.188	0.375	0.375	0.313	0.313	0.25	0.375	0.313	0.156	0.25	0.125	0.188	0.313
25	poor	0.563	0.125	0.375	0.188	0.563	0.531	0.813	0.813	0.938	0.938	0.469	0.438	0.563	0.563	0.813	0.531	0.5	0.625	0.688	0.375	0.469	0.625	0.563	0.625	0.438
26	poor	0.188	0.563	0.438	0.625	0.625	0.469	0.875	0.5	1	0.938	0.469	0.5	0.625	0.75	0.688	0.469	0.375	0.125	0.375	0.438	0.469	0.625	0.688	0.875	0.875
27	poor	0.563	0.375	0.5	0.5	0.625	0.344	0.438	0.625	0.5	0.438	0.281	0.188	0.188	0.313	0.313	0.344	0.313	0.125	0.25	0.188	0.281	0.25	0.375	0.375	0.188
29	poor	0.125	0.375	0.375	0.438	0.563	0.219	0.188	0.438	0.688	0.75	0.25	0.063	0.5	0.813	0.625	0.219	0	0.313	0.5	0.75	0.25	0.25	0.563	0.813	0.75
30	poor	0.5	0.313	0.438	0.438	0.438	0.313	0.313	0.313	0.5	0.313	0.25	0.375	0.25	0.5	0.313	0.313	0.313	0.188	0.375	0.438	0.25	0.313	0.313	0.313	0.375
33	poor	0.313	0.25	0.438	0.375	0.375	0.25	0.25	0.375	0.75	0.75	0.25	0.25	0.188	0.75	0.813	0.25	0.125	0.25	0.375	0.438	0.25	0.125	0.25	0.5	0.375

## Sheet: Expt2 dprime
SUB	GRP	A1	A2	A3	A4	SH1	SH2	SH3	SH4	AH1	AH2	AH3	AH4	SH1	SH2	SH3	SH4	AL1	AL2	AL3	AL4
3	good	0.645	1.043	1.53	2.205	0.729	1.375	1.375	1.56	0.356	0.674	0.674	0.993	-0.645	0	-0.265	0	0	0.674	1.563	1.165
4	good	0.856	1.211	1.689	2.68	0.738	1.73	2.443	2.118	0	1.849	3.068	3.393	-0.305	-0.305	0.58	0.424	0.645	1.211	2.68	2.205
5	good	0.187	0.518	1.349	1.825	-0.712	0.476	0.663	1.641	0.004	1.192	1.548	2.541	-0.712	0.663	0.476	1.641	0.336	1.548	1.71	2.025
7	good	1.479	2.828	2.154	3.304	0.831	0.475	0.831	0.831	1.469	1.825	1.825	2.301	-0.163	0.475	0.475	0.475	0.832	1.469	2.301	1.825
9	good	0.187	0	1.563	2.213	1.469	0.477	0.477	1.469	0.855	0.126	1.33	1.501	-0.356	0	-0.356	-0.356	0.524	0.337	1.17	1.17
10	good	0.663	0.832	1.469	2.039	1.317	1.475	2.206	2.855	0.856	1.689	1.374	3.068	0.166	0.829	1.317	2.206	0.856	1.043	1.53	2.205
12	good	0.832	1.469	2.301	1.825	1.16	1.317	1.807	1.807	0.265	1.309	1.641	2.039	0.431	1.475	1.991	2.206	0.265	1.15	1.469	2.689
14	good	0.476	1.469	2.039	2.689	1.043	1.374	2.205	3.393	0.38	1.211	1.53	3.068	0.645	0	1.211	1.043	0.856	0.645	1.211	2.419
15	good	0.645	1.043	1.689	1.849	0.776	0.457	1.094	1.266	0.211	0.398	0.567	1.044	-0.375	-0.11	0.62	0.62	-0.265	0.729	1.56	1.204
17	good	1.211	3.068	2.68	3.068	0.524	1.9	2.874	2.874	0.476	0.994	2.301	2.301	-0.139	0.524	1.9	2.161	0.265	0.832	2.689	3.013
18	good	1.479	2.644	3.692	4.017	0.856	2.205	3.393	3.393	1.192	2.025	3.729	3.729	0	1.211	2.205	3.393	0.336	1.866	3.729	3.729
19	good	0.187	0.993	2.213	2.537	0.331	1.638	1.638	2.026	0.994	0.663	1.469	1.825	-0.398	-0.398	0.646	0.806	0.663	0.994	2.039	2.689
20	good	0.856	1.374	1.849	2.205	1.667	2.473	3.692	4.017	0.645	1.211	2.419	3.068	0.291	0.624	1.479	2.828	0.38	0.856	1.849	2.68
22	good	0.398	0.885	1.204	1.774	1.162	0.978	0.978	2.35	1.16	1.475	1.807	1.635	0.169	0	-0.187	-0.187	0.166	0.998	2.206	1.807
24	good	0.567	0.567	1.774	2.748	0.246	0.72	1.291	0.892	0.261	0.261	0.424	1.254	-0.484	-0.273	0.402	0.246	-0.57	0.261	1.07	1.07
28	good	0.645	0.856	1.374	1.53	0.093	0.261	0.58	0.424	0.261	0.424	0.093	0.093	-0.095	-0.095	-0.095	0.738	-0.57	0.261	-0.095	0.58
31	good	0.398	1.044	0.567	1.56	-0.241	0.396	0.396	0.967	0.093	0.424	0.424	-0.095	-0.241	-0.241	-0.808	-0.597	-0.305	0.093	0.424	1.07
32	good	1.043	1.211	1.689	1.689	0.398	1.044	0.885	1.375	0.642	0.829	1.807	1.635	-0.265	0.885	0.211	0.885	0.829	1.16	1.807	1.475
34	good	0.265	0.663	1.469	2.689	0.288	0.62	1.45	1.094	0.56	0.402	0.246	0.56	0.457	0.776	0.62	1.45	-0.086	0.56	0.402	0.56
2	poor	0.645	0.856	1.043	1.043	1.17	1.501	1.686	1.9	0.166	0.642	0.998	1.807	0.337	-0.139	-0.139	0.337	0.166	0.642	0.998	2.206
6	poor	0	0.265	0.265	0	-0.432	0.748	0.7	0.7	0.699	0.29	0.396	0.509	-0.796	-0.359	1.067	0	0.019	0.019	0.878	-0.15
8	poor	0.476	0.476	1.825	1.15	0.319	0.674	1.863	1.15	0.993	0.637	0.993	0.993	0	0	-0.319	-1.863	-1.544	0	0	-0.356
11	poor	-0.567	0.163	0.163	0.319	0	-0.211	0.356	0	-0.977	0.567	-0.265	0	0	0.187	-0.476	0.833	0.567	0.211	0.398	0.567
13	poor	-0.977	-0.977	-0.977	-0.645	0.291	0.291	0.291	0.291	0.004	0.004	0.004	0.004	0.291	0.291	0.291	0.291	0.004	0.004	0.004	0.004
16	poor	0	0.833	0.356	0.356	0.424	0.899	1.254	0.899	-0.211	-0.211	0.187	0.356	-0.095	-0.095	0.58	0.424	-0.211	0	0.187	0.356
21	poor	-1.374	0	0.315	0.646	1.094	1.665	1.926	1.926	0.58	0.899	1.07	2.118	0.62	0.62	0.934	1.266	0.093	0.899	1.07	2.118
23	poor	0.518	0.674	0.833	0.518	0.331	0	0.806	0.806	0.126	0.126	0.692	0.692	0	-0.187	0.169	0	0.337	-0.139	0.126	0.524
25	poor	-1.309	-0.477	-1.044	0	0.811	0.811	1.46	1.46	-0.078	0.236	0.236	0.967	-0.078	0.241	0.412	-0.396	0.396	0.236	0.396	-0.078
26	poor	1.044	0.729	1.204	1.204	1.228	0.078	1.941	1.616	0.078	0.396	0.752	0.568	-0.241	-1.073	-0.241	-0.078	0.396	0.568	1.228	1.228
27	poor	-0.477	-0.159	-0.159	0.16	0.246	0.72	0.402	0.246	-0.305	-0.305	0.093	0.093	-0.086	-0.749	-0.273	-0.484	-0.095	0.261	0.261	-0.305
29	poor	0.832	0.832	0.994	1.309	-0.11	0.62	1.266	1.45	-0.856	0.674	1.563	0.993	-1.087	0.288	0.776	1.45	0	0.833	1.563	1.349
30	poor	-0.487	-0.156	-0.156	-0.156	0	0	0.487	0	0.356	0	0.674	0.187	0	-0.398	0.169	0.331	0.187	0.187	0.187	0.356
33	poor	-0.187	0.331	0.169	0.169	0	0.356	1.349	1.349	0	-0.211	1.349	1.563	-0.476	0	0.356	0.518	-0.476	0	0.674	0.356

## Sheet: Expt2 param est
SUB	GRP	A75T	MU	SIG	SH75T	MU	SIG	AH75T	MU	SIG	SL75T	MU	SIG	AL75T	MU	SIG	SIG_rescaled
3	good	33.17	22.9792	15.1075	26.32	12.3568	20.7009	44.25	20.4144	35.3334	33.1375	267.725	244.594	28.81	15.8352	19.2399	1.19435
4	good	28.93	19.6806	13.7133	12.18	5.9196	9.2835	17.71	14.6016	4.6072	64.42	36.3606	41.6058	24.89	17.4978	10.9628	1.08413
5	good	26.14	15.0954	16.3675	35.74	27.3661	12.4166	32.91	25.6881	10.7021	37.14	27.8394	13.7835	39.51	27.238	18.1938	1.29396
7	good	25.99	16.3306	14.3205	26.37	-3.5874	44.4203	18.53	8.6856	14.5916	43.74	10.6449	49.0598	21.98	12.5494	13.9836	1.13213
9	good	25.89	16.6153	13.7494	27.86	-1.7069	43.8373	37	21.3001	23.27	33.7475	1471.16	2805.33	44.24	25.9484	27.1161	1.08699
10	good	29.91	18.6252	16.7272	20.97	12.087	13.1716	28.45	18.4826	14.7809	31.28	22.5267	12.9845	33.7	22.6432	16.3888	1.3224
12	good	21.98	12.5494	13.9836	30.43	16.5659	20.5505	26.52	16.881	14.2864	24.91	16.3914	12.626	25.89	17.3441	12.6714	1.1055
14	good	21.04	13.7184	10.8512	23.46	15.9079	11.1897	28.35	20.7931	11.2092	64.89	43.8721	31.1571	33.74	24.634	13.4966	0.857863
15	good	35.99	24.0188	17.7555	36.68	17.2069	28.8713	51.5	30.1863	31.5984	57.4	35.7247	32.1327	31.8	19.6858	17.9565	1.4037
17	good	12.51	9.3049	4.749	15.25	10.4037	7.1788	22.92	15.508	10.9942	24.72	18.5711	9.1093	21.29	16.4529	7.1653	0.375441
18	good	17.24	12.7065	6.7148	15.98	11.905	6.0369	18.65	13.7901	7.2017	23.53	18.5263	7.4153	18.79	15.8905	4.3028	0.530852
19	good	18.84	11.3492	11.1013	15.01	7.1243	11.6949	32.91	18.918	20.7414	42.65	25.4213	25.5479	23.42	15.2462	12.1176	0.877635
20	good	30.11	19.4055	15.8743	18.08	12.8035	7.8299	23.56	17.3687	9.1721	32.12	27.9402	6.2029	27.68	21.1544	9.6692	1.25497
22	good	29.21	16.7041	18.5459	18.08	4.4716	20.1755	31.77	16.5106	22.6191	26.7275	1483.89	2798.88	27.85	19.1381	12.9209	1.46618
24	good	23.47	14.4823	13.3236	27.57	9.743	26.4271	41.07	20.6614	30.2525	74.71	38.293	53.9979	33.12	20.0581	19.372	1.05332
28	good	45.8	30.2557	23.0455	74.4	34.1808	59.6305	65.18	533.339	1288.17	69.19	38.5178	45.4749	71.33	40.1079	46.2941	1.82191
31	good	37.7	20.407	25.6447	30.96	8.7814	32.8873	36.7467	195.298	446.414	36.7467	1964.93	4543.61	41.58	24.7626	24.9386	2.02739
32	good	40.28	24.1461	23.916	36.66	19.3886	25.6036	33.87	21.5917	18.1979	60.5	35.0604	37.7125	36.04	20.7538	22.6617	1.89073
34	good	27.19	19.5813	11.277	33.4	17.7606	23.1902	88.51	21.0179	100.06	37.75	19.206	27.4981	55.3	21.835	49.6119	0.891525

## Sheet: Expt3 prop diff
SUB	GRP	V0	V1	V2	V3	V4	SH0	SH1	SH2	SH3	SH4	SL0	SL1	SL2	SL3	SL4
50	good	0.125	0.25	0.375	0.875	0.8125	0.0625	0.0625	0.3125	0.375	0.5	0.0625	0.1875	0.4375	0.625	0.8125
54	good	0.25	0.1875	0.375	0.5625	1	0.0625	0.1875	0.6875	0.8125	0.875	0.0625	0	0.125	0.375	0.6875
55	good	0.125	0.4375	0.4375	0.5625	0.6875	0.15625	0.25	0.25	0.5625	0.875	0.15625	0.1875	0.25	0.625	0.75
58	good	0.25	0.375	0.4375	0.625	0.875	0.125	0.375	0.75	0.5	0.75	0.125	0.1875	0.3125	0.375	0.5625
59	good	0.125	0.3125	0.625	0.6875	0.8125	0.40625	0.4375	0.625	0.75	0.9375	0.40625	0.1875	0.5	0.625	0.6875
60	good	0.125	0.3125	0.6875	0.8125	0.8125	0.09375	0.375	0.625	0.875	0.875	0.09375	0	0.375	0.6875	1
61	good	0.1875	0.25	0.5	0.6875	0.75	0.15625	0.1875	0.4375	0.625	0.625	0.15625	0.1875	0.3125	0.8125	0.8125
62	good	0.25	0.4375	0.375	0.5625	0.9375	0.34375	0.5625	0.75	0.6875	0.9375	0.34375	0.4375	0.375	0.875	0.875
63	good	0.1875	0.4375	0.375	0.625	0.875	0.21875	0.125	0.6875	0.6875	0.75	0.21875	0.25	0.625	0.5625	0.75
65	good	0.125	0.3125	0.4375	0.375	0.75	0.03125	0.25	0.4375	0.4375	0.5	0.03125	0.1875	0.1875	0.375	0.4375
67	good	0.1875	0.25	0.4375	0.625	0.9375	0.125	0.375	0.25	0.875	0.9375	0.125	0.3125	0.4375	0.8125	0.875
68	good	0.1875	0.375	0.375	0.8125	0.8125	0.0625	0.1875	0.6875	0.8125	0.875	0.0625	0.125	0.5625	0.875	0.875
56	poor	0.1875	0.25	0.3125	0.5625	0.6875	0.09375	0.1875	0.3125	0.625	0.6875	0.09375	0.0625	0.125	0.375	0.8125
57	poor	0.375	0.25	0.375	0.5625	0.875	0.40625	0.4375	0.5	0.5	0.5	0.40625	0.25	0.25	0.3125	0.4375
64	poor	0.3125	0.3125	0.3125	0.5625	0.9375	0.15625	0.25	0.6875	0.625	0.9375	0.15625	0.0625	0.3125	0.5625	0.5
66	poor	0.4375	0.25	0.375	0.625	1	0.375	0.4375	0.6875	0.875	0.8125	0.375	0.25	0.375	0.625	0.625
69	poor	0.5625	0.375	0.3125	0.5	0.4375	0.1875	0.375	0.375	0.625	0.5625	0.1875	0.125	0.0625	0.375	0.5

## Sheet: Expt3 dprime
SUB	GRP	V1	V2	V3	V4	SH1	SH2	SH3	SH4	SL1	SL2	SL3	SL4
50	good	0.476	0.832	2.301	2.037	0	1.045	1.215	1.534	0.647	1.377	1.853	2.421
54	good	-0.213	0.356	0.832	2.537	0.647	2.023	2.421	2.684	-0.329	0.384	1.215	2.023
55	good	0.993	0.993	1.308	1.639	0.335	0.335	1.167	2.16	0.123	0.335	1.328	1.684
58	good	0.356	0.517	0.993	1.825	0.832	1.825	1.15	1.825	0.263	0.662	0.832	1.308
59	good	0.662	1.469	1.639	2.037	0.08	0.556	0.912	1.771	-0.65	0.237	0.556	0.726
60	good	0.662	1.639	2.037	2.037	0.999	1.636	2.468	2.468	-0.545	0.999	1.806	3.18
61	good	0.213	0.887	1.376	1.562	0.123	0.852	1.328	1.328	0.123	0.521	1.897	1.897
62	good	0.517	0.356	0.832	2.209	0.559	1.077	0.891	1.936	0.245	0.083	1.552	1.552
63	good	0.73	0.569	1.206	2.037	-0.374	1.265	1.265	1.451	0.102	1.095	0.934	1.451
65	good	0.662	0.993	0.832	1.825	1.188	1.705	1.705	1.862	0.975	0.975	1.543	1.705
67	good	0.213	0.73	1.206	2.421	0.832	0.476	2.301	2.684	0.662	0.993	2.037	2.301
68	good	0.569	0.569	1.774	1.774	0.647	2.023	2.421	2.684	0.384	1.691	2.684	2.684
56	poor	0.213	0.398	1.044	1.376	0.431	0.829	1.636	1.806	-0.216	0.167	0.999	2.205
57	poor	-0.356	0	0.476	1.469	0.08	0.237	0.237	0.237	-0.437	-0.437	-0.252	0.08
64	poor	0	0	0.646	2.023	0.335	1.499	1.328	2.544	-0.524	0.521	1.167	1.01
66	poor	-0.517	-0.161	0.476	2.02	0.161	0.807	1.469	1.206	-0.356	0	0.637	0.637
69	poor	-0.476	-0.646	-0.157	-0.315	0.569	0.569	1.206	1.044	-0.263	-0.647	0.569	0.887

## Sheet: Expt3 param est
SUB	GRP	V75T	VMU	VSIG	SH75T	SHMU	SHSIG	SL75T	SLMU	SLSIG	SIG_rescaled
50	good	12.34	8.2907	6.0062	22.35	15.4036	10.2951	14.26	9.6621	6.8233	0.949664
54	good	13.81	9.2553	6.7582	10.09	6.9968	4.5898	12.54	12.1733	0.544	1.06857
55	good	17.9	9.6084	12.2898	15.16	10.3888	7.0685	15.95	10.8607	7.5525	1.94319
58	good	14.48	7.8178	9.8742	15.18	7.7409	11.0254	23.04	14.7085	12.3531	1.56125
59	good	12.8	7.4679	7.9112	11.23	4.1486	10.5034	18.86	8.852	14.8355	1.25087
60	good	10.79	6.4591	6.4203	10.02	6.2067	5.6474	12.21	9.6782	3.7524	1.01514
61	good	14.7	8.6278	9.0036	17.68	10.7162	10.3227	13.2	9.1595	5.9869	1.42359
62	good	14.74	7.9195	10.114	10.16	3.1695	10.3585	12.42	5.9275	9.6255	1.59916
63	good	14.58	8.1555	9.525	13.57	7.9931	8.2668	15.75	8.5092	10.7386	1.50603
65	good	18.79	11.2443	11.1878	23.11	14.101	13.3509	25.4	17.2246	12.1152	1.76895
67	good	13.49	8.6063	7.2456	12.16	8.1452	5.9527	12.14	7.7631	6.4888	1.14563
68	good	13.29	7.7448	8.2184	10.09	6.9968	4.5898	10.3	7.6873	3.8672	1.29944
